# Supplementary material for: A Novel Strategy to Identify Endolysins with Lytic Activity against Methicillin-Resistant Staphylococcus aureus
Source: Int J Mol Sci. 2023 Mar 17;24(6):5772. doi: 10.3390/ijms24065772 (PMC10059956; doi:10.3390/ijms24065772)
Supplement: Supplementary file 1 [file ijms-24-05772-s001.zip]

Archive with 2 entries (2 files):
- 230129_LyJH1892_Supplemental_table_All.xlsx
- 230301_LyJH1892_S_aureus_HKIM_Supplemental_Figure.pdf
